# Supplementary material for: A key residue of the extracellular gate provides quality control contributing to ABCG substrate specificity
Source: Nat Commun. 2025 May 5;16:4177. doi: 10.1038/s41467-025-59518-3 (PMC12052975; doi:10.1038/s41467-025-59518-3)
Supplement: Supplementary file 4 — Source Data [file 41467_2025_59518_MOESM4_ESM.xlsx]

## Sheet: Fig. 1a
t (min.)	Col-0 (Wt)	Col-0 (Wt)	Col-0 (Wt)	Col-0 (Wt)	Col-0 (Wt)	Col-0 (Wt)	Col-0 (Wt)	Col-0 (Wt)	abcg36-4	abcg36-4	abcg36-4	abcg36-4	abcg36-4	abcg36-4	abcg36-4	abcg36-4	abcg36-6	abcg36-6	abcg36-6	abcg36-6	abcg36-6	abcg36-6	abcg36-6	abcg36-6	gl1 (Wt)	gl1 (Wt)	gl1 (Wt)	gl1 (Wt)	gl1 (Wt)	gl1 (Wt)	gl1 (Wt)	gl1 (Wt)	abcg36-5	abcg36-5	abcg36-5	abcg36-5	abcg36-5	abcg36-5	abcg36-5	abcg36-5	abcg36-5
15	24.5262	25.6525	27.3117	16.1426	37.4726	33	25.5198	33.577	16.6444	10.778	16.4713	4.79701	22.9765	5.83826	12.8964	10.8114	18.1031	3.0314	17.6629	18.3024	9.69653	9.91735	14.2541	7.74291	25.8413	21.2134	19.8361	19.8361	18.9248	18.8433	25.6356	24.6047	25.8986	19.4439	33.2236	24.3787	26.8261	20.082	19.089	29.9563	16.9194

## Sheet: Fig. 1b
t (min.)	Col-0 (Wt)	Col-0 (Wt)	Col-0 (Wt)	Col-0 (Wt)	Col-0 (Wt)	Col-0 (Wt)	Col-0 (Wt)	Col-0 (Wt)	Col-0 (Wt)	Col-0 (Wt)	Col-0 (Wt)	Col-0 (Wt)	Col-0 (Wt)	Col-0 (Wt)	Col-0 (Wt)	Col-0 (Wt)	Col-0 (Wt)	Col-0 (Wt)	Col-0 (Wt)	abcg36-4	abcg36-4	abcg36-4	abcg36-4	abcg36-4	abcg36-4	abcg36-4	abcg36-4	abcg36-4	abcg36-4	abcg36-4	abcg36-4	abcg36-4	abcg36-4	abcg36-4	abcg36-4	abcg36-4	abcg36-4	abcg36-6	abcg36-6	abcg36-6	abcg36-6	abcg36-6	abcg36-6	abcg36-6	abcg36-6	abcg36-6	abcg36-6	abcg36-6	abcg36-6
15	18.8144	7.60369	17.0213	7.80985	14.0408	13.6885	7.78421	22.0094	16.188	30.7443	7.97063	13.2293	19.6497	6.04884	13.039	20.0477	13.5462	8.94798	15.7019	7.27337	8.76105	11.2879	1.40135	3.02974	9.04966	10.3579	4.00145	9.17874	6.45161	1.00334	5.72343	10.6375	4.72973	10.5371	7.29042	3.75928	2.22524	1.4351	5.56361	5.16844	8.20832	9.83974	8.33817	0.844957	8.39796	16.4019	3.67092	12.8253	9.65185
[truncated: 39 more columns]

## Sheet: Fig. 1c
t (min.)	Col-0 (Wt)	Col-0 (Wt)	Col-0 (Wt)	Col-0 (Wt)	Col-0 (Wt)	Col-0 (Wt)	Col-0 (Wt)	Col-0 (Wt)	Col-0 (Wt)	abcg36-4	abcg36-4	abcg36-4	abcg36-4	abcg36-4	abcg36-4	abcg36-4	abcg36-6	abcg36-6	abcg36-6	abcg36-6	abcg36-6	abcg36-6	abcg36-6	abcg36-6	gl1 (Wt)	gl1 (Wt)	gl1 (Wt)	gl1 (Wt)	gl1 (Wt)	gl1 (Wt)	gl1 (Wt)	gl1 (Wt)	abcg36-5	abcg36-5	abcg36-5	abcg36-5	abcg36-5	abcg36-5	abcg36-5	abcg36-5
15	42.0242	43.2192	48.0562	31.1623	47.9391	61.7711	53.8037	57.1827	52.0979	18.5	56.6176	28.1924	29.1005	63.9235	55.922	53.4014	61.231	77.8602	57.7746	67.2093	33.4827	29.4411	30.1757	35.0872	65.2406	64.6574	43.1045	53.3957	39.1923	56.2329	77.2242	32.5016	42.5954	40.5704	64.6221	64.7457	96.34884928188270*	28.5819	69.6597	29.8938

## Sheet: Fig. 1d
t (min.)	Vector control	Vector control	Vector control	Vector control	Vector control	Vector control	Vector control	Vector control	Vector control	Vector control	Vector control	Vector control	Vector control	Vector control	ABCG36	ABCG36	ABCG36	ABCG36	ABCG36	ABCG36	ABCG36	ABCG36	ABCG36	ABCG36	ABCG36	ABCG36	ABCG36	ABCG36	ABCG36	ABCG36L704F	ABCG36L704F	ABCG36L704F	ABCG36L704F	ABCG36L704F	ABCG36L704F	ABCG36L704F	ABCG36L704F	ABCG36L704F	ABCG36L704F	ABCG36L704F	ABCG36L704F	ABCG36L704F	ABCG36L704F	ABCG36A1357V	ABCG36A1357V	ABCG36A1357V	ABCG36A1357V	ABCG36A1357V	ABCG36A1357V
15	20.0166	21.9417	7.77222	18.5034	47.4751	24.1766	28.3996	18.5314	35.3941	10.6963	41.8865	40.1533	39.2038	14.119	42.7849	52.8121	60.2436	55.7956	63.6681	59.3002	42.8669	66.101	77.2503	46.5194	59.6073	52.9071	50.5758	40.586	48.3939	51.8627	52.4777	47.8424	32.073544433095*	53.8951	34.3901	66.6973	48.7091	54.7217	51.379	55.9176	31.4555	64.6417	45.1077	37.8757	27.3317	29.4605	24.0653	23.9552	10.735
[truncated: 20 more columns]

## Sheet: Fig. 1e
t (min.)	Vector control	Vector control	Vector control	Vector control	Vector control	Vector control	Vector control	Vector control	Vector control	Vector control	Vector control	Vector control	ABCG36	ABCG36	ABCG36	ABCG36	ABCG36	ABCG36	ABCG36	ABCG36	ABCG36	ABCG36	ABCG36	ABCG36	ABCG36														ABCG36L704F	ABCG36L704F	ABCG36L704F	ABCG36L704F	ABCG36L704F	ABCG36L704F	ABCG36L704F	ABCG36L704F	ABCG36L704F	ABCG36L704F	ABCG36L704F
15	14.1069	3.34487	11.4655	15.4197	7.8735	10.3986	8.92267	15.8879	15.1894	12.037	8.74179	12.2718	22.6933	21.7778	30.8775	36.0811	39.0023	21.0256	18.6871	35.2667	28.0359	32.8956	14.1991	16.7641	24.1068														13.4222	7.91254	15.2823	10.2745	2.80029	0.601504	12.3577	2.29226	6.11529	14.3239	12.2643
[truncated: 28 more columns]

## Sheet: Fig.1f
t (min.)	Vector control	Vector control	Vector control	Vector control	Vector control	Vector control	Vector control	Vector control	Vector control	Vector control	Vector control	Vector control	ABCG36	ABCG36	ABCG36	ABCG36	ABCG36	ABCG36	ABCG36	ABCG36	ABCG36	ABCG36	ABCG36	ABCG36	ABCG36L704F	ABCG36L704F	ABCG36L704F	ABCG36L704F	ABCG36L704F	ABCG36L704F	ABCG36L704F	ABCG36L704F	ABCG36L704F	ABCG36L704F	ABCG36L704F	ABCG36L704F	ABCG36L704F	ABCG36L704F	ABCG36A1357V	ABCG36A1357V	ABCG36A1357V	ABCG36A1357V	ABCG36A1357V	ABCG36A1357V	ABCG36A1357V	ABCG36A1357V	ABCG36A1357V	ABCG36A1357V	ABCG36A1357V
15	21.7995	21.3309	27.0455	21.7441	28.7604	13.2292	17.7161	27.8567	32.4686	36.9291	38.9588	29.6625	30.7412	32.744	19.1765	39.8584	24.9	38.2675	40.2713	28.7661	27.5686	30.2301	26.4	43.6501	50.4274	33.6992	40.5391	32.8787	37.9336	15.0148	29.03	11.7608	34.7966	46.8464	21.8952	33.2349	18.713	27.6748	45.5628	39.279	13.6003	31.9829	14.832	31.7496	26.8232	35.5718	36.039	41.8851	15.527
[truncated: 15 more columns]

## Sheet: Fig. 1h
ABCG36	ABCG36	ABCG36	ABCG36	ABCG36	ABCG36	ABCG36	ABCG36	ABCG36	ABCG36	ABCG36	ABCG36	ABCG36	ABCG36	ABCG36	ABCG36	ABCG36	ABCG36	ABCG36	ABCG36	ABCG36	ABCG36	ABCG36	ABCG36	ABCG36	ABCG36	ABCG36	ABCG36	ABCG36	ABCG36	ABCG36	ABCG36	ABCG36L704F	ABCG36L704F	ABCG36L704F	ABCG36L704F	ABCG36L704F	ABCG36L704F	ABCG36L704F	ABCG36L704F	ABCG36L704F	ABCG36L704F	ABCG36L704F	ABCG36L704F	ABCG36L704F	ABCG36L704F	ABCG36L704F	ABCG36L704F	ABCG36L704F	ABCG36L704F
1491.5	2128.32	2566.51	1533.19	4586.96	4816.2	4342.37	4068.68	2389.57	2318.56	3260.72	2253.43	3025.72	4049.57	1984.55	2183.39	4333.24	2138.59	1533.49	1648.29	2015.28	1590.48	3631.23	1786.89	3129.85	2006.67	2978.16	3047.06	2768.46	2058.81	3026.32	2213.65	2836.62	3745.98	3120.54	3347.39	2744.15	4634.28	5035.61	2810.25	3824.98	4575.49	2911.57	3152.99	2440.08	3629.83	3627.29	1877.03	1834.35	3363.09
[truncated: 73 more columns]

## Sheet: Fig. 1i
	vector control	vector control	vector control	vector control	vector control	vector control	ABCG36	ABCG36	ABCG36	ABCG36	ABCG36	ABCG36	ABCG36	ABCG36L7404F	ABCG36L7404F	ABCG36L7404F	ABCG36L7404F	ABCG36L7404F	ABCG36L7404F	ABCG36A1357V	ABCG36A1357V	ABCG36A1357V	ABCG36A1357V	ABCG36A1357V	ABCG36A1357V	ABCG36L704F A1357V	ABCG36L704F A1357V	ABCG36L704F A1357V	ABCG36L704F A1357V	ABCG36L704F A1357V	ABCG36L704F A1357V	ABCG36K210L	ABCG36K210L	ABCG36K210L	ABCG36K210L	ABCG36K210L	ABCG36K210L	ABCG36K210L
solvent	4.113	4.04	4.113	3.455	2.208	2.523	4.158	3.895	5.227	5.132	4.715	5.11	3.043	3.818	4.565	4.532	3.508	4.02		5.853	5.772	5.73	5.547	4.653	4.505	5.127	5.92	5.792	5.562	5.428	4.84	3.445	3.21833	3.02667	3.86833	3.98167	3.26667	3.67833
IND	2.083	2.498	2.488	3.88	2.865	3.488	2.977	2.897	2.89	4.452	3.883	3.5	5.153	4.432	4.127	3.998	4.108	4.113	3.965	5.94	6.375	6.052	6.06	5.82	5.428	4.893	5.393	4.545	4.673	4.623	5.92	3.44	3.03333	3.67833	3.8	3.215	3.05167	3.22167
IAA	3.327	3.07	2.72	3.492	2.77	3.102	3.94	3.452	3.102	4.87	4.06	3.675		4.402	4.607	4.835	4.563	4.495	4.583	5.918	5.625	5.502	5.78	5.785	5.903	5.712	5.762	5.785	6.038	5.793	5.893	3.54167	3.38167	3.4	3.84333	3.205	3.37667	3.33333
IBA	4.272	4.297	3.342	4.193	2.168	2.158	4.617	5.462	5.867	5.485	5.407	5.023		5.138	5.293	4.342	4.51	4.762	5.732	6.162	6.618	5.117	4.832	5.337	5.135	5.752	6.167	5.768	5.882	5.288	5.47	3.67333	3.77667	3.92833	2.86833	3.25167	3.19667	3.14667
CLX	3.908	4.567	3.772	3.893	3.022	3.217	5.05	5.1	5.53	5.737	5.73	4.44		4.945	4.997	4.413	4.358	5.013	5.468	6.032	5.837	4.435	5.375	4.69	4.442	5.767	6.09	5.53	5.528	5.402	5.6	3.02667	3.99	4.63	4.87667	3.69167	3.50333	3.35
VAD	1.31	1.278	1.268	1.052	0.803	0.645	0.948	1.083	1.295	1.653	1.062	1.092	1.215	1.37	1.283	1.022	1.197	1.035	1.098	1.518	1.535	1.533	1.5	1.983	2.663	1.215	1.878	1.847	1.928	1.71	1.722	1.62333	2.33667	1.36833	1.605	1.325	1.645	1.45833

## Sheet: Fig. 2a
Concentration (uM)	Col-0 (Wt)	Col-0 (Wt)	Col-0 (Wt)	Col-0 (Wt)	Col-0 (Wt)	Col-0 (Wt)	Col-0 (Wt)	Col-0 (Wt)	Col-0 (Wt)	Col-0 (Wt)	Col-0 (Wt)	Col-0 (Wt)	Col-0 (Wt)	Col-0 (Wt)	Col-0 (Wt)	Col-0 (Wt)	Col-0 (Wt)	Col-0 (Wt)	Col-0 (Wt)	Col-0 (Wt)	Col-0 (Wt)	Col-0 (Wt)	Col-0 (Wt)	Col-0 (Wt)	Col-0 (Wt)	Col-0 (Wt)	Col-0 (Wt)	Col-0 (Wt)	Col-0 (Wt)	Col-0 (Wt)	Col-0 (Wt)	Col-0 (Wt)	Col-0 (Wt)	Col-0 (Wt)	Col-0 (Wt)	Col-0 (Wt)	Col-0 (Wt)	Col-0 (Wt)	Col-0 (Wt)	Col-0 (Wt)	Col-0 (Wt)	Col-0 (Wt)	Col-0 (Wt)	Col-0 (Wt)	Col-0 (Wt)	Col-0 (Wt)	Col-0 (Wt)	Col-0 (Wt)	Col-0 (Wt)
7.5	1.684	2.82	2.291	2.371	2.614	2.353	2.382	0.972	3.003	2.898	2.812	3.144	1.697	4.345	2.547	1.046	1.094	1.566	1.818	2.436	1.62	3.816	2.042	2.298	1.836	1.828	1.457	3.704	0.942	1.157	2.604	2.161	2.767	2.502	1.59	1.346	1.481	1.368	4.152	1.832	4.154	2.908	2.057	2.133	1.852	2.369	1.593	1.773	1.731
[truncated: 851 more columns]

## Sheet: Fig. 2b
Concentration CLX (ug/mL)	Col-0 (Wt)	Col-0 (Wt)	Col-0 (Wt)	Col-0 (Wt)	Col-0 (Wt)	Col-0 (Wt)	Col-0 (Wt)	Col-0 (Wt)	Col-0 (Wt)	Col-0 (Wt)	Col-0 (Wt)	Col-0 (Wt)	Col-0 (Wt)	Col-0 (Wt)	Col-0 (Wt)	Col-0 (Wt)	Col-0 (Wt)	Col-0 (Wt)	Col-0 (Wt)	Col-0 (Wt)	Col-0 (Wt)	Col-0 (Wt)	Col-0 (Wt)	Col-0 (Wt)	Col-0 (Wt)	Col-0 (Wt)	Col-0 (Wt)	Col-0 (Wt)	Col-0 (Wt)	Col-0 (Wt)	Col-0 (Wt)	Col-0 (Wt)	Col-0 (Wt)	Col-0 (Wt)	Col-0 (Wt)	Col-0 (Wt)	Col-0 (Wt)	Col-0 (Wt)	Col-0 (Wt)	Col-0 (Wt)	Col-0 (Wt)	Col-0 (Wt)	Col-0 (Wt)	Col-0 (Wt)	Col-0 (Wt)	Col-0 (Wt)	Col-0 (Wt)	Col-0 (Wt)	Col-0 (Wt)
5	1.672	3	2.355	2.346	2.232	2.874	1.236	1.241	3.7	2.669	0.848	1.96	0.953	1.404	2.192	1.128	2.425	3.147	3.707	2.412	2.784	0.96	1.47	2.038	1.146	1.954	0.706	2.221	1.876	2.635	2.651	2.504	2.703	3.097	1.305	1.951	2.647	0.877	1.675	0.883	1.681	3.108	0.878	1.352	2.311	1.819	2.924	1.528	0.95
[truncated: 647 more columns]

[truncated: 25 more sheets: Fig. 2c, Fig. 2d, Fig. 2f, Fig. 4e, Fig. 4f, Fig. 4g, Fig. 4h, Fig. 5a, Fig. 5b, Fig. 5c, Fig. 5d, Fig. 5f, Fig. 5g, Fig. S1a, Fig. S1b, Fig. S2a, Fig. S2b, Fig. S2c, Fig. S2d, Fig. S2e …]
